# Supplementary material for: A Rapid Fenton treatment of bio-treated dyeing and finishing wastewater at second-scale intervals: kinetics by stopped-flow technique and application in a full-scale plant
Source: Sci Rep. 2019 Jul 4;9:9689. doi: 10.1038/s41598-019-45948-9 (PMC6609656; doi:10.1038/s41598-019-45948-9)
Supplement: Supplementary file 4 — Dataset 1A [file 41598_2019_45948_MOESM4_ESM.csv]

Compound Name	Formula	Mass	Retention time(min)	CAS ID	DI	BDFW	Effluent of Fenton
		175.999	0.46			169702.2115	163306.7625
		218.011	0.46			828706.875	764729.1142
		375.999	0.46			282172.516	269816.049
		420.001	0.46		11276.71378	24669.50901	25881.10551
		464.007	0.46			16318.0575	14308.25691
		475.994	0.46		29093.69388	57610.04098	57165.74732
		562.002	0.46		25896.56445	19494.06722	27312.15414
		660.02	0.46			193909.1238	182371.5118
		675.998	0.46		6806.863198	77461.25337	66678.54981
		158.043	0.47			122798.4273	154130.4707
		203.994	0.47			42012.05143	33377.2577
		218.01	0.47			928772.3135	764729.1142
		333.984	0.47			70144.03506	74539.01809
		360.022	0.47			936422.2964	810972.7721
		413.992	0.47			36173.35835	36882.30813
		442.023	0.47			55410.67991	57167.2605
		540.026	0.47		7126.85913	79638.31029	80511.40219
		544.02	0.47			32288.9876	27866.65496
		546.022	0.47		44028.34997	10915.7745	7613.784518
		556.004	0.47			48447.85607	44911.01532
		606.03	0.47			33102.02285	37175.19315
		618.01	0.47			139574.2511	115598.3525
		684.031	0.47			170135.9353	163447.3183
		757.999	0.47		5399.913393	20837.49289	22753.19036
		766.026	0.47			35815.48843	33376.60241
		784.021	0.47		82128.87732	43134.77506	38052.43272
		160.023	0.48			99965.30069	129278.0169
		185.017	0.48			50469.11265	41728.06717
		188.017	0.48			104805.8701	99304.01316
		193.966	0.48			51542.87766	48846.74636
		202.033	0.48		9051.066339	1807160.259	1728656.075
		256.004	0.48			42213.46587	38058.22045
		288.018	0.48			91785.77911	84531.29154
		300.013	0.48			15303.355	8337.184236
		302.034	0.48			1125538.895	1194025.229
		327.029	0.48			52009.18785	61753.64815
		330.028	0.48			192127.4441	171368.7442
		344.043	0.48			2702376.442	2199357.964
		348.04	0.48			52869.48619	58709.11598
		356.005	0.48			61342.21503	73199.32984
		382.013	0.48		35682.04206	10379.224	6139.829765
		384.032	0.48			32977.8235	36950.25238
		398.015	0.48			205069.4271	197767.8544
		402.034	0.48			55516.20391	53260.19827
		426.047	0.48			64711.00731	74141.90359
		429.023	0.48			6564.8635	6086.463576
		444.044	0.48		6686.204867	280506.7074	304667.3319
		470.033	0.48		995515.9963	5083.713447	6731.3435
		486.055	0.48		7900.934973	733311.6303	716472.005
		512.026	0.48		15118.02861	41160.92892	42024.66272
		521.916	0.48		4397.649144	217923.5205	219516.2961
		529.039	0.48		6987.787972	86103.30689	92945.06148
		584.034	0.48			95672.84659	101491.2027
		586.054	0.48			637085.1633	607247.1966
		611.041	0.48			31938.73066	35407.28938
		626.033	0.48			62034.18687	65868.226
		631.061	0.48			64073.50922	65867.13764
		668.053	0.48			133634.9523	141498.1663
		671.05	0.48			43717.4681	46691.26577
		726.041	0.48		4929.458555	35749.12025	31467.96991
		770.049	0.48			40711.72411	34644.08121
		135.968	0.49			66341.72931	58744.15823
		137.948	0.49			32091.44173	31124.41994
		153.926	0.49			26252.30583	39643.31983
		179.958	0.49			475856.4127	315663.8893
		181.956	0.49			104246.1715	76849.44695
		195.935	0.49			314077.3827	228584.5079
		261.961	0.49			229909.3298	160578.2332
		277.938	0.49			179409.0829	90491.73961
		284.034	0.49		6460.855176	55563.118	42543.00583
		299.904	0.49			20816.71126	23790.813
		315.877	0.49			42268.52697	52172.30276
		343.964	0.49			34311.16494	37423.72667
		366.038	0.49		7378.733483	11455.594	19948.98347
		435.821	0.49			23722.59883	20598.99191
		441.818	0.49			44021.611	36718.11924
		466.028	0.49		6205.76318	53778.55848	65160.18087
		508.048	0.49			34251.46953	47235.36407
		568.058	0.49		23507.268	81330.52655	86979.71368
		608.04	0.49		14536.22226	112962.4978	128104.0868
		142.024	0.5			36812.89722	33156.81731
		239.891	0.5			272180.6939	233978.5893
		255.863	0.5			164262.7541	140607.6485
		321.889	0.5			195749.7639	203319.2276
		337.865	0.5			218648.8411	182414.5846
		419.868	0.5			134543.2485	93316.75266
		485.893	0.5			63557.16309	32726.79705
		779.611	0.5			83031.5715	68556.44091
		283.955	0.51			288885.6864	101273.2255
		359.848	0.51			26116.65474	42507.5908
		381.819	0.51			300159.9031	296197.4646
		397.795	0.51			155064.6939	138524.9272
		403.891	0.51			186004.5962	145684.1918
		463.817	0.51			206630.765	219705.5558
		479.797	0.51			194778.1509	151062.7743
		507.892	0.51			85024.38178	21883.89873
		512.758	0.51			69769.6935	60567.98332
		528.735	0.51			34529.48934	32858.61852
		539.726	0.51			215394.0777	225109.9278
		545.818	0.51			168517.7251	88483.09416
		561.799	0.51			115392.8276	77441.07843
		569.716	0.51			82836.69457	82022.16272
		583.74	0.51			79638.579	78160.3385
		591.715	0.51			108229.743	113968.715
		621.722	0.51			64564.48094	72950.54827
		665.681	0.51			218120.445	244655.2785
		711.664	0.51			70185.67984	68421.1235
		801.607	0.51			139505.9763	195229.5861
		921.547	0.51			27534.13769	28998.84256
		1063.482	0.51			103059.4471	159699.4465
		1145.477	0.51			43942.3305	41339.5185
		1319.333	0.51			102710.7566	92457.55954
		1429.336	0.51			52790.2855	64988.33733
		1467.284	0.51			69189.1695	95074.40718
		1473.287	0.51			73380.159	82426.13769
		1483.313	0.51			56034.7895	51722.7565
		1593.248	0.51			86134.243	76051.1715
		2012.004	0.51			22622.8305	27667.707
		201.952	0.52			1538700.721	1455585.206
		329.838	0.52			40439.42632	31595.90436
		403.813	0.52			442637.5388	639518.405
		425.886	0.52			380894.254	202797.0124
		444.812	0.52			27877.1125	37689.37451
		501.775	0.52			67981.75592	80091.17502
		504.775	0.52			33247.55579	47109.34549
		523.75	0.52			316868.0041	356429.4046
		605.742	0.52			104477.7517	113072.8255
		610.69	0.52			132269.5163	150202.5601
		641.69	0.52			159149.1361	192917.1145
		665.685	0.52			323764.217	384473.3575
		671.668	0.52			155615.443	202293.6706
		681.657	0.52			239006.1809	228247.6505
		783.614	0.52			167378.6439	132754.7015
		785.63	0.52			71760.97638	79752.21046
		905.568	0.52			183760.3812	108392.3287
		943.544	0.52			192500.3621	202558.9754
		1069.493	0.52			126069.1781	180995.3195
		1085.475	0.52			158733.6165	182734.5058
		1189.435	0.52			74423.26002	72070.48895
		1205.422	0.52			44559.51378	51842.96987
		1227.406	0.52			138133.221	164206.902
		1293.41	0.52			44174.83534	59728.3698
		1309.391	0.52			61572.8275	78843.16318
		1353.353	0.52			67904.46065	81795.28466
		1369.347	0.52			83308.12671	96333.48109
		1445.285	0.52			157984.4565	181231.9645
		1451.319	0.52			44488.13743	39268.19639
		1489.283	0.52			44510.2395	36201.98323
		1615.224	0.52			139484.4975	151601.2507
		1631.213	0.52			95517.8745	124318.1015
		1637.217	0.52			95677.6445	111920.4325
		1647.172	0.52			136354.9961	142185.4571
		1891.061	0.52		26050.04714	166074.8373	208028.7594
		485.815	0.53			373179.2888	446196.4099
		515.779	0.53			39103.34928	50063.295
		545.743	0.53			427188.7489	685358.0189
		567.817	0.53			165245.6221	91324.42761
		586.745	0.53			31515.839	49361.32604
		616.711	0.53			84225.90111	97106.14495
		627.744	0.53			230406.6472	120492.8505
		687.674	0.53			358591.4135	498327.1688
		829.603	0.53			165578.8145	211253.8409
		895.562	0.53			190872.8577	189170.0911
		949.548	0.53			210835.3539	261668.084
		971.534	0.53			98199.05429	122594.8017
		1517.28	0.53			59094.6605	85803.19549
		1653.198	0.53			68599.509	87186.06566
		1779.119	0.53			119365.595	108354.9289
		1931.041	0.53			79059.53803	94317.027
		2700.67	0.53			55364.85734	39013.2406
		119.949	0.54			929505.4764	1143257.704
		277.856	0.54			38964.86377	31363.7515
		703.649	0.54			126005.7866	130209.3015
		745.638	0.54			114684.2221	145309.3976
		843.595	0.54			102382.734	125895.9611
		887.579	0.54			157838.5075	169126.946
		1123.437	0.55			103266.691	346887.7091
		117.98	0.56		105959.763	242267.4578	88141.25911
		401.841	0.56			487541.477	341528.6011
		1207.409	0.56			231958.4233	241934.8895
		805.615	0.57			84675.96131	92010.15916
		177.988	0.58			94173.41433	7760.9425
		202.032	0.58			1981777.997	9080.8445
		205.007	0.58			702051.4464	6885.08729
		302.034	0.58			125638.2613
		344.044	0.58			417259.3438
		347.017	0.58			181948.1081	6452.728671
		379.845	0.58			132662.934	89109.57909
		543.773	0.58			268210.2072	154708.7794
		601.731	0.58			180529.2125	68782.61093
		259.91	0.59			507744.4737	161636.9382
		287.01	0.59			410429.422
		369.012	0.59			348756.9067
		388.031	0.59			16890.19384
		397.798	0.59			160299.7056	55066.14577
		597.657	0.59			189363.579	144120.2105
		625.777	0.59			125038.1404	11298.49966
		683.73	0.59			210507.366	44004.256
		859.564	0.59			277457.4505	329574.5895
		155.955	0.6		114604.4111	18376.98397
		313.841	0.6			347311.9948	182578.6051
		459.798	0.6			724216.1729	696043.4182
		575.724	0.6			401042.5686	380027.8408
		122.951	0.61		17797.12688	128453.6343	76405.62041
		177.908	0.61			1187942.584	1041705.645
		235.865	0.61			1063609.952	936826.6112
		1551.22	0.61			182308.5865	218588.2395
		293.825	0.62			302259.3331	289693.7832
		182.94	0.63			99910.74215	112722.8429
		493.728	0.63			335249.7909	485001.0689
		553.678	0.63			114901.6382	125593.732
		635.652	0.63			321275.1643	429851.4445
		719.63	0.63			232895.61	289200.6608
		775.565	0.63			270228.5604	511400.4425
		835.55	0.63			251307.2612	328943.1085
		1475.215	0.63			104760.3757	178786.8409
		435.76	0.64			379186.7276	561377.1448
		499.73	0.64			63573.6305	93311.91775
		519.731	0.64			426069.753	916448.8285
		693.61	0.64			249478.5125	324495.8602
		377.8	0.65			808067.6175	1126171.397
		455.754	0.65			238395.829	294623.4637
		577.689	0.65			403965.9745	723754.869
		983.994	0.65		27239.46361	95537.31724	325106.689
		171.89	0.66			273165.0005	140057.3719
		319.839	0.66			1159876.147	1982945.685
		461.771	0.66			742761.191	1629648.479
		222.849	0.67				43558.83743
		439.782	0.68			248429.9615	297053.0098
		659.657	0.68			285527.8076	507985.334
		805.584	0.68			74192.90568	122594.617
		463.764	0.69			258430.9025	578002.7835
		603.703	0.69			469930.274	905254.051
		561.716	0.7			129808.866	182969.6486
		745.631	0.7			216236.6124	403432.9774
		321.888	0.71			18934.75155	53565.52949
		263.877	0.72			235459.1828	516355.7754
		135.902	0.73				66997.106
		261.88	0.73			4133580.427	6035973.491
		343.883	0.73			426116.3749	591385.6225
		403.812	0.73			817174.5024	1624963.535
		483.845	0.73			309195.569	372589.9801
		545.743	0.73			822615.9533	1469482.258
		616.707	0.73			61677.68702	71414.44034
		687.673	0.73			483981.5387	974071.4799
		701.63	0.73			89725.88479	178192.5024
		829.603	0.73			243097.719	417912.5807
		971.531	0.73			105705.7866	200395.1748
		539.726	0.74			228825.5733	290972.3303
		681.657	0.74			190303.0517	344012.055
		534.746	0.75			91272.48965	159821.9419
		823.589	0.75			156447.5524	188725.1321
		332.845	0.76			388942.1097	526359.6767
		392.82	0.76			187626.012	334465.6107
		463.815	0.76			123515.8121	128706.8158
		523.757	0.76			481545.3032	1122580.003
		807.615	0.76			207552.6414	368652.6529
		1329.338	0.76			244868.1483	445962.6242
		381.828	0.77			798481.2969	1775844.363
		196.808	0.81			2054575.139	1188437.926
		113.993	0.82			475742.7399	292952.0026
		385.941	0.82			94629.46984	47554.0925
		155.981	0.83			423913.5621	195055.2298
		249.967	0.83			454307.6059	112662.4767
		643.706	0.86			183665.0584	531830.4993
		501.777	0.88			223841.3044	860218.8124
		135.901	0.91			147477.1265	175818.8455
		621.726	0.94			136619.591	384445.566
		313.993	0.95			374617.4037
		217.917	0.97			1922265.955	2613436.782
		341.987	0.98			112811.4566
		229.988	1.03				106321.9888
		232.026	1.08			101450.2005	347616.7217
		245.026	1.12			627607.1718
		248.014	1.12			1336915.667
		325.991	1.12			3410554.069
		325.994	1.12			4561968.797
		695.946	1.12			2121922.956
		277.016	1.13			552265.8259
		292.05	1.13				55620.7836
		254.042	1.16			27633.7295	72901.77633
		229.988	1.26				53305.63725
		163.985	1.28			1193665.893
		244.004	1.28			79858.25579
		349.954	1.29			1006115.611
		142.02	1.36			153313.8165
		224.014	1.6			41654.55404	15864.8265
		339.973	1.64			202477.4594
		202.988	2.03			33017.23485	6068.5835
		380.056	2.93			167192.0557
		420.893	2.93			296615.8635
		542.096	2.93			290278.2639
		154.039	2.94			411822.2802	18470.56409
		185.984	2.94			1296284.079	105094.9693
		232.026	2.94			841389.4606	44997.20231
		260.058	2.94			22608593.4	1082042.174
		342.061	2.94			694376.9236	50389.10634
		380.007	2.94			219241.3524	22463.82635
		214.016	2.95			299929.2402	19409.56916
		434.018	2.99			165149.9392	11599.08185
		130.003	3.08			855418.9237
		150.009	3.17			2610431.811
		150.009	3.49			1118962.652	148529.1283
		279	3.88			1133753.484
		327.971	3.89			6034757.409
		218.984	3.9			120441.9838
		251.001	3.9			747458.2465
		349.952	3.9			1750540.697
		274.073	4.14			137614.0918	10666.38403
		276.052	4.17			54048.93704	7126.29335
		270.019	4.23				25841.92172
		249.996	4.26			87787.85638
		224.016	4.32			694276.4202
		301.992	4.32			2125361.085
		288.089	4.53			90871.35983	18076.71012
		382.072	4.61			260008.2225	108113.6132
		343.97	4.64			186791.0744
		263.001	4.66			184530.265
		327.97	4.74			722804.6814
		410.101	4.74			232348.72	56106.253
		488.312	4.82		334759.4156	140353.372	186756.0942
		512.355	4.82		91720.15056	52506.91306	70898.0638
		515.33	4.82		54670.32747	34367.76692	46684.81564
		566.326	4.82		181116.463	23056.716	54620.28094
		268.003	4.86			16594.29834	124897.0325
		410.102	4.89			1016677.192	74497.98812
		601.395	5.02		166875.9365	79197.3755	118804.2948
		174.089	5.07		93868.8671	163057.9478	94215.97167
		380.157	5.09		265716.0509	230429.4773	215754.247
		436.185	5.27		197384.682	158723.0735	154504.0955
		166.048	5.37		62661.366	35958.85419	51371.2945
		341.982	5.47			257301.2805
		126.104	5.54		34981.35986	36108.31223	36213.50019
		188.105	5.54		231240.1379	229967.7606	223052.6124
		210.087	5.55		62431.88594	45444.24033	46688.78026
		198.125	5.7		57408.97116	31722.59188	39410.91547
		272.126	5.93		39066.35095	36703.90724	39205.50217
		202.12	6.01		51752.57027	60051.25938	57046.86034
		150.009	6.08			78795.37508
		166.004	6.1			63424.20346	37047.71162
		345.062	6.25			795925.2528
		195.965	6.27			46370.81922
		212.141	6.42		26269.77355	38557.15649	30616.78364
		202.121	6.49		34727.55512	20739.8225	30929.01431
		243.183	6.51		47046.30911	49621.32803	46047.60988
		250.084	6.55		79026.09123	73676.00577	75857.09092
		252.103	7.06		48171.67035	37795.00827	37632.80138
		380.244	7.06		38332.2467	34744.0303	39830.10057
		458.258	7.07		33788.66401	17156.44352	37410.48751
		181.95	7.1			69087.31463
		217.946	7.16			228685.03
		224.035	7.24		1011060.324	736648.2202	806420.2831
		240.067	7.24		506555.7265	387714.2675	421862.016
		329.067	7.34			1819115.182
		224.141	7.36		124471.8951	122059.7578	120115.0807
		213.082	7.4		23012.95595	23173.16071	24723.55907
		446.194	7.51		45089.88164	37815.57889	41297.00548
		144.115	7.54		102886.2684	103174.3328	106925.1377
		226.118	7.54		35877.78211	25453.10305	31973.31254
		222.161	7.61		6303.92744	58069.19358	36202.58978
		237.112	7.61		8272.77856	81023.64113	52181.10907
		294.183	7.61		67019.65169	690767.4523	333557.5638
		376.186	7.61		10663.51974	66921.03469	53772.92352
		430.158	7.61		5202.379032	27459.61649	27933.07814
		224.141	7.64		68933.70015	59248.42926	54847.86137
		234.11	7.65			42596.91549	55241.02383
		238.157	7.8		61347.32403	70318.9498	77560.52925
		224.141	7.93		27134.7435	28754.56665	15345.63067
		240.135	8.03		63274.04876	95532.55483	95334.50105
		196.145	8.04		32465.84678	53512.10431	45560.80243
		158.13	8.11		73374.65869	78267.43553	89507.22896
		283.105	8.53		42629.2006	46493.70996	45321.75979
		92.029	8.6		73346.93132	67561.34909	70889.29857
		224.034	8.6		26668.1674	22481.50893	25597.38533
		298.054	8.6		115990.8459	117718.9716	99438.82722
		314.085	8.6		399406.5129	347274.9745	363025.7606
		172.146	8.67		98044.17408	109721.8858	98498.46608
		324.193	8.96		23598.79798	33341.84479	25718.77145
		234.162	9.17		52739.73686	163787.9007	142223.7294
		222.162	9.19		1041093.175	1087116.108	1063488.966
		258.138	9.19		29107.17455	29703.29834	32546.15984
		444.215	9.41		32140.66153	23427.39475	23416.32747
		166.047	9.65		45260.80426	30854.32132	30344.52278
		302.173	9.71			784692.8655	560767.5232
		338.149	9.71			78953.05988	55358.39454
		362.194	9.71			223013.967	163998.1928
		200.177	9.73		50074.57634	76510.26557	90497.65955
		206.167	9.73		58411.94048	113084.7727	115760.4583
		251.152	9.81		100281.4294	245919.9884	248469.4698
		137.998	10		41133.2796	36027.71528	41408.73342
		378.207	10		41053.37455	45013.10367	59092.168
		228.208	10.65		77901.98596	74412.12363	78158.99032
		363.005	10.69		5679952.73	6434433.9	6185689.387
		339.989	11.01		422093.4294	424376.9467	461632.376
		363.005	11.31		7859490.439	8736214.883	7359980.12
		266.155	11.44		94001.98078	138857.6272	122786.0501
		136.978	16.19		366987.2147	415926.9546	479213.6012
		363.005	16.19		1046841.446	1295397.667	1100700.511
		179.887	16.2		316628.4283	351956.6447	294598.7733
		339.989	16.2		106365.9828	57993.30866	93508.82836
		313.924	16.21		475578.2299	496247.6283	448899.7279
		266.154	16.22		36586.06744	49794.33662	40421.50786
		281.952	16.22		112957.409	116593.608	87063.57695
		123.901	16.24		54930.30212	29782.94835	20645.77821
		326.191	16.24		824694.3304	802881.4625	868417.3287
		340.207	16.24		672383.6635	668792.2974	691031.3582
		411.168	16.24		117860.5325	107117.503	122957.5981
		425.184	16.24		96810.5658	103711.806	87325.06713
		298.16	16.25		71768.44286	74758.90458	79841.90511
		312.175	16.25		332585.3775	308267.4044	389788.2061
		397.153	16.25		71480.49077	70226.39614	63657.99721
		983.996	16.25		133470.7103	138794.3843	120026.5525
		322.181	16.26		218981.2738	215363.9356	250362.2799
		142.874	16.27		56820.02456	33164.6075	23823.05884
		179.849	16.28		58181.71314	59287.07396	55281.59955
		161.849	16.31		731558.2524	373138.9201	299226.415
		100.933	16.32		85423.22045	172867.269	182535.4493
		117.936	16.32		615071.272	878024.1862	836924.184
		135.901	16.32		718155.4586	1161473.165	1167095.864
		159.946	16.32		161778.2258	234146.8883	165892.0423
		196.818	16.32		600975.5377	294187.5727	205846.976
		397.998	16.32		44825.32488	58687.7492	64613.45731
		173.849	16.34		33292.88338	27395.19788	34967.82111
		154.875	16.38		808505.493	883724.1445	860629.3705
		156.881	16.38		2018806.165	1567728.059	2218441.101
		158.879	16.38		664545.708	648044.278	500384.0885
		363.005	16.38		385544.6263	733463.679	297418.5204
		158.926	16.39		32677.51393	21844.91149	31682.76916
		319.852	16.39		62064.52691	38758.70084	54620.84753
		339.988	16.39		44550.31363	48362.70089	48088.486
		115.942	16.4		94275.18408	100446.1605	198147.3957
		126.907	16.4		40135.59995	36151.97623	35138.55479
		179.887	16.4		483859.542	377138.0165	452681.0493
		219.956	16.4		126155.1701	106009.3394	124385.3532
		117.98	16.41		55545.15457	52380.43037	59164.74717
		217.948	16.41		186381.4616	157156.4305	160563.7796
		445.991	16.43		64278.23654	62384.79804	60653.71265
		527.993	16.43		92404.94643	79074.03385	82748.089
		609.996	16.44		98205.09786	89461.68532	99202.78715
		692	16.44		83829.64652	67642.56438	75927.74592
		128.009	16.45		89531.28695	61925.73184	63751.61502
		142.024	16.45		4432695.211	3832877.816	4012886.126
		224.027	16.45		452645.2212	391730.7688	412227.4871
		292.014	16.45		55374.90242	46257.77894	47020.75585
		306.03	16.45		856653.8221	733905.3222	811641.6888
		374.017	16.45		72038.35556	64634.61379	63907.38568
		388.033	16.45		1282763.351	1062552.537	1182857.188
		456.019	16.45		72436.24111	58667.82187	57760.83724
		470.035	16.45		971924.9057	821675.3383	896570.531
		524.006	16.45		62005.11265	58090.19762	70853.79308
		538.02	16.45		93205.96229	84104.04024	85607.55058
		552.038	16.45		894992.2326	731560.8039	715989.8289
		606.009	16.45		47826.51162	40463.54593	47091.01397
		634.04	16.45		594524.7375	502142.3356	546599.7361
		702.028	16.45		49118.35388	36168.05657	41436.83998
		716.043	16.45		431095.9368	336818.3125	390349.4123
		798.045	16.45		175699.9489	147140.9867	164134.3432
		880.049	16.45		79709.87321	65736.52467	75116.95668
		60.022	16.46		459991.7636	488050.6656	896260.579
		442.004	16.46		81133.72935	73060.8183	87071.25234
		620.025	16.46		64430.46642	50230.77692	53203.80554
		195.995	16.49		221681.5968	237743.2941	279327.3264
		240.95	16.49		102239.3001	93282.68076	104907.6548
		732.016	16.49		128922.657	103254.9766	119222.924
		814.02	16.49		71194.33392	60024.99571	57103.592
		568.012	16.5		166347.5727	115971.0792	143552.3217
		650.014	16.5		181624.5918	143771.1216	159509.1218
		404.007	16.51		102664.2496	92224.99917	87772.17873
		486.008	16.51		137010.8288	110989.3925	112747.7579
		322.004	16.53		47796.45668	43366.25244	40712.51684
		481.993	16.55		56961.34964	57392.78632	55410.53221
		144.998	16.56		26074.68818	23797.99146	23395.83383
		233.985	16.57		64938.20383	137066.098	81534.61518
		136.978	16.6		119001.2137	153068.7107	97970.68188
		159.946	16.61			15211.54767	35832.633
		100.933	16.62		61456.35238	105183.8465	123188.8386
		100.933	16.62		43640.57667	60967.82966	43132.02915
		132.921	16.62			15010.88951	15421.49792
		142.943	16.62		19219.472	14249.4875	27049.4545
		135.902	16.65		132750.8769	201404.8106	180653.3229
		956.975	16.66		132476.3163	132984.1397	134677.5886
		161.849	16.67		4090454.116	4004320.632	4759614.625
		161.849	16.67		4414202.384	4160060.67	4220319.204
		196.818	16.67		1610848.149	1715519.683	1851393.043
		220.862	16.72		427108.3588	500855.0866	482953.966
		117.936	16.73			143399.3702	95031.90747
		142.875	16.73		641138.8991	651471.6238	716383.6584
		202.032	16.74		125927.324	129703.3099	112418.4971
		187.891	16.75		271391.0805	267977.7757	382081.5023
		235.984	16.77		120657.291	247172.3031	183710.0413
		191.971	16.78		157638.0538	151524.4355	136253.6394
		175.998	16.79		267538.7033	123443.1085	130426.1603
		185.893	16.79		730709.9904	777204.9341	802954.485
		218.01	16.79		840475.658	990095.7582	735853.0986
		141.904	16.8		244645.4757	237221.1888	389121.9686
		136.978	16.81		120070.7507	98258.38384	68513.08916
		156.881	16.81		692266.2321	634203.334	546587.6212
		391.972	16.82		71650.68606	114890.7842	101752.7028
		209.938	16.83		473634.7417	645563.6763	771558.8311
		179.869	16.84		65769.84793	54451.12246	56356.4725
		208.899	16.84		48766.06474	59250.07864	58981.20549
		231.987	16.84		148496.4572	148720.7519	160938.5582
		367.932	16.84		86198.41187	131101.4938	126030.77
		257.823	16.85		103167.7986	302866.6465	303799.3628
		165.948	16.86		260869.8824	293358.507	236075.1592
		216.967	16.87		68999.80813	149973.5173	129882.8993
		233.982	16.87		1254535.125	2263707.578	2481393.264
		263.907	16.87		117549.15	260305.0495	120483.7338
		313.858	16.87		25147.40849	88531.84579	98779.28237
		281.867	16.88		112218.0345	279815.5095	265540.0222
		305.912	16.88		39927.36789	122885.3951	118562.771
		189.992	16.89		467531.6859	362679.0431	398285.6115
		315.984	16.9		27344.32134	73039.14846	40157.79306
						204035667.6	146294075.8
