# Supplementary material for: A Rapid Fenton treatment of bio-treated dyeing and finishing wastewater at second-scale intervals: kinetics by stopped-flow technique and application in a full-scale plant
Source: Sci Rep. 2019 Jul 4;9:9689. doi: 10.1038/s41598-019-45948-9 (PMC6609656; doi:10.1038/s41598-019-45948-9)
Supplement: Supplementary file 5 — Dataset 1B [file 41598_2019_45948_MOESM5_ESM.csv]

Compound Name	Formula	Mass	Retention time(min)	CAS ID	DI	BDFW	Effluent of Fenton
		141.029	0.46			471958.5368	472866.2472
		481.991	0.46			96469.69632	124939.8554
		306.005	0.47			53953.39352	76175.96663
		243.974	0.47			19914.43491	34975.9258
		179.971	0.48			91694.12197	90272.41521
		343.978	0.48		122728.218	44166.15248	54664.72428
		261.975	0.48			75550.34139	91640.36449
		507.981	0.48			15340.77796	13825.42832
		425.99	0.48			15186.5135	21809.70068
		163.993	0.48			28246.9775	26519.43686
		403.985	0.48			20683.51761	28031.72966
		427.998	0.48			16942.10555	23168.63706
		349.995	0.49			3653.333	5098.956851
		328	0.49			30645.4804	47020.3865
		245.997	0.49			29925.43289	72390.69466
		388.009	0.49			39450.80205	63624.50319
		217.917	0.5			150172.4349	104837.1085
		201.94	0.5			95999.20888	122220.8905
		305.926	0.5			79269.59247	60616.77892
		321.903	0.5			64806.33116	44484.41866
		403.904	0.5			28735.91232	34571.53637
		242.969	0.5			24739.83992	38158.14254
		583.767	0.5			17794.3385	20901.722
		343.872	0.51			287048.5149	292832.2471
		245.917	0.51			460845.4935	183845.8736
		327.919	0.51			357856.4745	153674.2342
		485.803	0.51			131320.7057	163144.8802
		469.853	0.51			82431.54529	43443.5875
		359.849	0.51			54888.57208	65766.7426
		447.856	0.51		7225.862289	134070.498	78021.24264
		501.776	0.51			34072.16766	53064.90725
		643.7	0.51			15641.77503	16566.04541
		303.873	0.52			1046207.436	949002.5375
		385.877	0.52			371738.9087	127789.0393
		283.857	0.52			41296.43377	94598.63634
		807.624	0.52			119366.9895	156923.2562
		373.833	0.52			49181.41006	86464.88232
		813.648	0.52			48230.67989	67811.71663
		445.806	0.53			208569.2068	231911.5712
		587.743	0.53			130753.9924	156145.2207
		449.774	0.53			33574.82828	51028.78091
		307.842	0.53			30524.93686	29668.92183
		851.592	0.53			41254.66912	73405.725
		503.768	0.54			150037.7735	201885.1295
		561.733	0.56			78356.69552	160103.368
		361.835	0.58			368232.1375	248314.6459
		267.991	0.59		1596411.812	239327.1808	2672.698699
		185.988	0.59		323228.2873	133278.0698	6134.905
		243.945	0.59		41900.23666	301215.8389	29351.8415
		279.831	0.61			348005.853	385397.4346
		330.893	0.61			56699.12037	19686.17492
		214.135	0.64			93615.72869	38122.95911
		161.105	0.64				105604.6119
		145.11	0.64				53740.60646
		221.872	0.65			520332.4565	983207.7673
		479.722	0.65			120999.53	281360.7235
		337.79	0.65			89128.06095	210000.2611
		227.163	0.65				17622.26529
		508.737	0.65			43745.077	120128.141
		366.805	0.65			36254.77909	82587.19836
		126.077	0.65			118661.6295	221775.497
		308.846	0.65			49658.53834	65231.48429
		126.066	0.66			140965.4026	583160.1216
		248.891	0.66			134441.8069	194951.8471
		566.699	0.66			42547.02062	127819.349
		421.762	0.67			210880.1529	379563.2115
		448.781	0.67			109465.3585	218102.9506
		390.822	0.67			122690.578	225713.8649
		188.116	0.67				44419.17831
		563.695	0.68			125381.5379	271239.7721
		112.075	0.68			107811.469	79578.23364
		510.773	0.68			127785.4365	256976.649
		154.111	0.68				8644.26618
		590.715	0.68			42475.2061	139529.744
		363.804	0.7			378182.9142	652994.4335
		483.753	0.71			274983.9166	557136.298
		161.141	0.71			39205.0808	20346.04463
		239.899	0.72			21313.87468
		163.913	0.73			4407213.836	5826808.494
		183.136	0.73			805546.3078	24924.94148
		111.054	0.73			31492.71683	161039.4186
		447.777	0.73			172997.4639	334594.9664
		141.932	0.74			1601809.64	1811240.281
		647.67	0.74			47251.74439	178643.246
		283.862	0.75			1391884.472	2778541.96
		343.871	0.75			153245.3445
		299.829	0.75			89537.48879	145150.3485
		425.793	0.76			365391.4743	877359.8846
		186.101	0.76			77925.4167	101035.391
		709.65	0.76			92433.73762	331704.2594
		687.67	0.76			109144.0194	222568.4793
		200.117	0.77			181770.4462	81453.2988
		158.106	0.77			30455.61181	176124.0154
		255.159	0.77			75436.76046	31812.8967
		200.118	0.77			153003.3366	76480.3155
		227.128	0.78			218169.792	118274.588
		113.07	0.78			133818.7606	30490.66608
		214.133	0.79			99023.84422	27693.52775
		198.1	0.79			17806.54367	78764.005
		159.125	0.79			58371.47282	61202.338
		168.09	0.79			13907.41373	93044.721
		241.142	0.79			111164.7032	110785.824
		170.106	0.8			1522598.665	235634.923
		191.152	0.8			271198.7036	253989.7668
		201.173	0.8			265564.6818	230101.6455
		156.09	0.8			121308.291	206678.766
		170.106	0.8			1772895.632	180801.8085
		173.142	0.8			78512.75591	106097.9381
		186.136	0.8			34441.03673	10725.0255
		184.125	0.81			185216.7837	29210.68917
		299.887	0.82			80501.93124	52572.47058
		270.153	0.82				11470.88155
		419.835	0.82			70813.79727	48582.40482
		270.126	0.82			34867.22933	4744.3665
		210.148	0.83			600951.5088
		211.167	0.83			33994.97753	193129.6695
		298.153	0.92			69132.04793	24058.4105
		254.127	0.93			846478.9398	39148.10364
		381.829	0.93			361882.312	753383.8135
		282.163	0.98			100294.9043
		254.127	1.03				53157.72637
		207.094	1.05			58584.38907
		191.081	1.06			28448.74137	39990.29751
		275.991	1.08			20449.64245	178111.5415
		232.026	1.09			29022.83914	181812.349
		172.071	1.11		12167.64414	31848.50948	65467.13281
		193.096	1.13			21932.54361	47413.43103
		270.122	1.19			79222.13272
		198.099	1.26		8533.3955	30599.65399
		127.063	1.27			56097.40142	13352.62339
		145.015	1.28			30918.49645	271930.8433
		191.095	1.29			732716.2791
		254.126	1.31			219968.7412
		301.19	1.68			28131.18095	40283.22823
		216.097	1.89		20531.10072	70183.63575	72565.78357
		186.087	1.98			18030.65685	33920.39356
		301.189	2.63			572241.5017	570760.4254
		878.057	2.93			126495.6468
		824.134	2.94			579744.1664
		818.118	2.94			433204.7089
		574.035	2.94			291321.8025
		853.068	2.94			260855.5025
		833.084	2.94			161648.5865
		260.058	2.95			20988140.72	1480477.827
		203.995	2.95			1255578.074	99367.36788
		564.079	2.95			1147359.294	33644.67308
		157.953	2.95			572238.9717	42303.89586
		355.004	2.95			373467.3852	30779.72196
		342.051	2.95			346176.8176	36494.33508
		232.027	2.96			2463138.33	173177.7278
		175.964	2.96			1722572.5	114496.7314
		304.022	2.96			1855803.614	293452.5266
		298.008	2.96			816794.9479	48991.45992
		558.063	2.96			438431.9423	6405.074274
		373.998	2.96			418079.3881	50150.63882
		235.998	2.96			188332.37	17311.34048
		386.025	2.96			145832.3092	45073.07828
		339.032	2.97			217551.5864	17075.74768
		129.152	3.99			320404.0368	269146.7553
		274.074	4.15			138487.7008	36078.0669
		189.173	4.16			30514.19123	27042.77336
		276.053	4.18			78195.94719	13359.23016
		401.205	4.24			22372.9913	20561.70204
		298.102	4.25			18939.71331	14944.82472
		315.205	4.31			222183.7077	170715.7803
		244.128	4.35			30106.09566	67928.12922
		343.221	4.36		109953.6905	75182.93214	100815.0152
		304.175	4.39			33902.5495
		182.094	4.48		411219.6949	789116.3497	684424.3149
		387.246	4.49		152367.3779	114390.3031	148850.8703
		370.22	4.49		82430.26039	70034.27171	106074.8195
		404.053	4.5			36772.55169	9757.394
		324.155	4.53		268283.3994	144612.4182	210700.8021
		288.09	4.53			106854.9547	38610.4754
		339.252	4.54		580654.7612	604172.5084	607520.4423
		175.063	4.56			185646.248
		242.104	4.6
		436.228	4.61		21126.40145	16699.73777	42126.30946
		382.071	4.62			210414.278	61567.2065
		431.273	4.62		127119.1	102813.7535	113352.6645
		475.3	4.72		227324.0211	227849.5865	172742.7589
		415.22	4.72			66971.47758	41279.4034
		410.103	4.74			816974.5951	180063.1762
		454.066	4.74			57225.75315	16201.74715
		270.11	4.79		364192.0539	288449.0417	410806.9438
		519.326	4.81		94621.31938	78929.96358	86024.85018
		452.336	4.82		1008605.999	884600.5776	1060169.066
		382.073	4.83			103969.4241	49144.13689
		410.103	4.89			3107479.324	427215.2426
		454.066	4.89			293760.9759	60943.13804
		448.058	4.89			102393.8911	12282.3368
		563.352	4.89		52751.32522	47123.38848	52668.82589
		607.378	4.96		33976.43945	32222.41298	42467.59886
		266.113	5.01		1230386.079	1112225.643	1563314.852
		361.21	5.01		251165.6479	198788.0835	258195.3012
		565.42	5.02		475093.6286	285377.8879	457316.9282
		366.165	5.03		991356.5007	590186.5934	938002.9828
		272.161	5.06
		326.172	5.06		309220.4938	231648.6745	230156.1972
		184.107	5.06
		336.118	5.19		202832.2126	128762.4323	139949.4931
		124.051	5.25
		417.236	5.26		230689.3452	126859.2595	186078.3628
		422.192	5.27		399272.0123	221137.8194	495485.6236
		270.147	5.27		227753.2444	117106.246	194214.1037
		382.195	5.28		153823.0626	80134.35645	112400.5012
		382.161	5.29		215048.607	170780.8545	238459.0525
		322.139	5.3		270478.0681	294409.0815	298139.7151
		410.227	5.31		253205.952	145064.607	184197.0595
		377.205	5.32		104698.4865	87383.99211	66197.86038
		242.115	5.34		3363349.236	2057650.909	3020829.153
		259.142	5.34		908005.494	493275.3718	770218.6162
		308.16	5.34		524333.4085	397642.5575	391460.24
		182.094	5.35		1226758.941	1044217.4	1429628.453
		214.125	5.36			204430.5404	32608.08223
		408.213	5.36			104921.2319	80528.4865
		288.089	5.37			754694.3716	117964.2222
		260.057	5.37			119982.803	13726.3708
		329.179	5.38			62807.1595
		296.124	5.39		85475.48712
		217.205	5.43			7947596.116	6539344.013
		199.193	5.43			47050.55736	103079.2785
		173.178	5.45			719325.8468	787214.9147
		308.159	5.49		575471.5711	60677.90805	78467.72882
		151.064	5.49			15634.28234	34657.99207
		256.131	5.5		267120.2966	71548.24648	392582.1909
		250.157	5.5		110875.5944	130154.812	82377.25896
		271.142	5.53		175339.9582	151743.2385	151730.222
		261.231	5.54			1978161.52	2021814.588
		266.151	5.54		403016.6334	203153.8853	562070.5224
		334.176	5.54		126117.0574	92596.50722	77512.59001
		294.183	5.54		72399.16835	40999.4186	51100.05373
		352.15	5.56		219814.6206	187893.9097	93907.974
		306.144	5.57		422844.3105	154127.8166	401182.256
		215.188	5.57			55920.63319	44884.40686
		388.17	5.58		18609.26115	331009.2674
		187.193	5.58			31913.96091	42204.25591
		315.168	5.59		498966.3074	475658.1335	589514.3541
		298.142	5.6		2026769.847	732357.4104	1408586.208
		410.102	5.6			865277.3184	76361.31886
		296.162	5.6			195256.5165	283054.1861
		301.189	5.6		64807.46045	57699.47591	68863.42488
		296.157	5.6		233773.047	155379.891	235162.8715
		305.257	5.62			273837.4232	346035.4114
		149.083	5.62		104274.9723	61341.83209	77097.92383
		359.194	5.65		137941.5304	68116.83325	55440.62741
		302.105	5.66			141963.4926
		312.119	5.66		120163.4595	76254.19909	117364.9677
		182.07	5.67		505855.0601	385214.5754	502237.2704
		154.039	5.67		191298.9887	213222.2013	238051.2941
		126.008	5.67		181949.375	202866.2241	240495.946
		110.073	5.69		104594.506	61642.18993	110678.7436
		224.104	5.69			62856.64375	109718.2375
		258.11	5.7		1323215.033	732234.3129	1112485.308
		198.088	5.7		329740.3705	295763.2035	181415.1618
		275.137	5.7		370383.1246	356408.3181	415829.2585
		138.068	5.7		197049.214	177980.0696	190141.9969
		294.183	5.72		74655.5499	57942.3958	46060.61742
		334.176	5.73		130732.9843	117568.4128	119143.4282
		452.237	5.74		767005.8548	435253.1263	577412.2276
		232.158	5.75			107553.7926	6199.252346
		285.158	5.77		367380.2466	215399.3498	237325.2582
		268.131	5.79		1047492.442	1367911.11	1202668.129
		292.129	5.8		382417.1939	503063.7331	603565.4193
		343.2	5.8		130964.976	82605.37268	75547.59697
		408.175	5.81		274324.461	172142.998	262169.6775
		403.221	5.82		162467.5883	175207.896	201633.7768
		154.099	5.82		100450.5111	32050.74066	61594.49708
		345.215	5.83		40542.69965	41662.76349	56754.584
		210.126	5.84		417897.3649	378302.7316	373308.3528
		300.158	5.85		414469.5059	706199.7143	747740.8906
		450.223	5.85		736389.8375	491567.816	690273.7125
		314.138	5.85		358135.8368	390300.6146	439663.2729
		331.163	5.85		318164.9823	214970.7775	305131.3092
		336.119	5.85		325149.5963	94557.52464	346196.1215
		317.184	5.86		204666.4575	110884.103	118733.7574
		296.126	5.88		310118.0413	257258.3401	206708.6252
		438.135	5.9			15152986.95	604654.0062
		392.093	5.9			161712.6562	8025.148817
		410.102	5.91			202472.5522	4725.463037
		364.06	5.91			63629.6459
		240.136	5.92		187352.2065	136569.011	150641.374
		296.161	5.93			84036.54286
		276.134	5.94		190523.6581	109035.9753	182631.0564
		401.241	5.94		37288.69517	46022.35312	35344.49857
		459.247	5.95		168500.3047	167099.0919	148733.8464
		194.13	5.95		54746.0089	63180.88249	45989.90316
		445.267	5.96		101116.661	338673.7603	133705.4686
		560.147	6			241916.6297	19450.8095
		316.121	6.01			1954765.553	120070.9912
		288.095	6.01			106156.4741	10820.40586
		299.175	6.05		120066.4275	123299.9522	147958.5853
		310.139	6.05		77481.02456	98796.85328	30349.58243
		282.146	6.07		726409.5323	702424.8474	549674.0572
		410.231	6.08		459755.1535	493983.3975	450893.431
		217.133	6.12		155168.1965	274756.6727	138015.0421
		200.105	6.13		838183.3839	1002589.284	639547.1364
		140.084	6.13		326818.693	264715.0043	233978.9349
		112.089	6.13		187290.4142	220772.9155	151249.201
		256.131	6.15		286714.7165	333115.6894	335957.7825
		273.158	6.16		65113.18739	90702.26574	63227.02082
		356.146	6.18		121662.0385	98799.7975	102790.777
		245.236	6.25			2004438.145	1443039.626
		374.17	6.28		108039.9255	115939.13	113446.383
		308.124	6.3		188118.701	214886.8181	99017.98225
		201.209	6.31			273903.7808	183955.0758
		289.262	6.32			972457.6822	646856.831
		354.205	6.32		243279.3327	288589.0096	111479.3859
		310.142	6.32		162559.356	134919.5765	139692.0139
		313.154	6.34		87165.48754	76682.9237	72524.68078
		266.152	6.37		768098.367	631311.4275	537898.314
		326.173	6.38		367581.2168	628916.2591	601411.8846
		343.2	6.38		285364.5013	210729.9729	203694.7627
		333.288	6.38			304323.9082	179876.1075
		301.189	6.42		73533.42727	72616.83273	83371.48299
		306.145	6.43		97537.7889	124948.9265	96382.91884
		144.079	6.43		38624.01734	30694.90377	23381.62038
		215.152	6.49		22438.83603	55729.1605	50612.00611
		324.158	6.5		111010.0625	116622.5605	131940.5015
		376.188	6.51		129811.4462	196744.0302	137452.5506
		168.115	6.52		144684.226	126611.109	130423.1835
		343.2	6.53		491734.029	414538.8736	432355.1428
		210.126	6.53		264069.5556	363833.0061	301018.9392
		292.129	6.54		558223.0835	615857.114	685859.2182
		192.115	6.54		251507.5867	259785.9439	241723.7071
		134.073	6.54		184221.0976	209812.9169	198180.2514
		174.104	6.54		45640.67963	37984.29215	29531.77439
		270.147	6.54		55036.7712	57726.70439	64086.63385
		344.202	6.54		161056.692	87327.18078	135437.3125
		185.1	6.55		63756.51143	144003.8652	75060.4615
		132.094	6.55		38274.0759	33246.23327	36275.52836
		348.119	6.59		24994.74975	44906.21129	29059.52261
		298.103	6.59		40810.80958	29744.31745	33235.80029
		326.173	6.6		977087.3485	919408.31	1054353.144
		348.155	6.6		327285.7711	239340.3951	251022.6465
		298.142	6.61		123449.4895	134214.6075	154843.5108
		250.118	6.63		360931.478	318788.244	392249.905
		342.168	6.66		244597.1286	216912.7	201428.8269
		359.195	6.66		231961.2284	230542.629	260569.5401
		282.147	6.66		112399.6928	77523.88	73058.01836
		168.115	6.72		102331.1758	68152.80145	62186.35784
		342.168	6.77		132018.208	103022.336	129580.281
		359.195	6.77		182323.4613	174784.9052	181674.7928
		541.318	6.81			129229.2304
		302.149	6.81		35315.34121	29825.34368	35831.92164
		308.124	6.91		144819.5218	119520.5896	116035.8322
		148.089	6.91		71369.16736	52115.07242	45874.71866
		359.195	6.94		287272.8768	420428.3821	389243.2098
		342.168	6.94		279716.6355	254784.3882	311215.1665
		338.294	6.98		47926.27873	25854.9834	33618.24202
		191.131	7		78030.93778	96994.14635	134803.0177
		166.099	7.01		75859.11432	48708.22311	84017.45582
		273.267	7.04			3809729.457	1393530.005
		334.176	7.07		125184.5897	109002.2575	134972.5799
		317.293	7.09			2321425.053	723209.1702
		278.084	7.11		32001.8634	89469.17679	31093.64723
		229.241	7.12			288318.3942	102901.0995
		284.162	7.15		231498.6711	171655.5423	248249.2268
		224.141	7.15		102990.8463	81667.66187	95985.94969
		301.19	7.15		31337.72903	36821.69241	39492.36944
		361.32	7.16			482839.3119	126319.0901
		157.147	7.19		30692.2671	98696.28729	86088.01974
		224.189	7.28		144831.5563	152173.6625	134060.8338
		385.246	7.29		50785.86419	66548.82934	54315.43105
		390.201	7.3		95662.8585	74709.9535	89428.29812
		287.283	7.38		96183.77693	849911.3085	297009.913
		284.163	7.45		807046.1721	772081.0093	646186.6492
		224.141	7.45		135994.9129	156375.4186	142387.6645
		301.189	7.45		249693.9428	299905.6906	279229.9862
		386.173	7.51		560679.3062	498617.3114	486980.2596
		308.123	7.53			40166.86645	10847.33311
		208.146	7.64		17676.21512	29459.0215	20646.03049
		360.192	7.8		49835.72895	74767.4055	36935.969
		320.199	7.8		50627.27322	59254.78247	57698.08155
		196.146	7.93		29108.86935	20859.63106	25021.39544
		444.207	8				122603.4051
		401.314	8.03		55782.912	54328.95427	54303.96192
		430.367	8.06		207453.7486	215784.7608	230874.8253
		266.165	9.01		112318.2756	97682.79387	122504.7182
		254.235	9.03			198610.5863	56312.3872
		366.202	9.04		156368.7305	154172.2414	162973.9306
		242.128	9.05		59283.19374	31514.97632	35693.5126
		361.248	9.07		59572.46666	42582.97827	70804.44469
		362.212	9.4		181521.6649	154375.8203	171810.2731
		398.243	9.43		66190.78853	49288.95139	59580.94445
		370.094	9.65		80438.85042	71723.27243	90938.89502
		410.086	9.65		76275.53914	68618.57413	76509.61154
		278.152	9.7		610549.9889	543659.4079	528309.8863
		120.021	9.7		33711.95488	35215.11186	45163.33801
		148.016	9.71		1134812.455	814987.223	862968.8037
		424.207	10.28		30898.02776	25216.46927	24105.3538
		412.26	12.2		1973596.229	1917528.715	1755926.657
		428.233	12.2		370928.8231	372249.0545	386419.5417
		326.194	16.13		216154.0707	202550.35	275606.418
		282.168	16.14		451742.695	380047.1845	391936.7064
		343.22	16.14		133541.1543	118664.6662	131180.4312
		299.195	16.14		76129.30777	53636.80775	49057.85341
		370.221	16.15		163285.325	142196.174	133098.8453
		387.247	16.15		138642.7311	114943.1107	131185.2704
		436.228	16.15		83131.60714	73047.73847	63729.57618
		480.255	16.15		57605.85265	102420.4546	51094.59414
		431.272	16.16		127860.2978	133431.3025	133267.0315
		475.298	16.16		116611.3532	111398.2469	108749.7895
		390.277	16.23		1597189.048	1499622.361	1556239.303
		148.016	16.24		407089.9807	312391.3961	333405.326
		225.173	16.26		48642.21517	48760.16235	44440.38249
		122.085	16.27		643292.8768	641994.4937	672581.4626
		136.103	16.27		119534.2256	85326.01809	90952.56935
		149.12	16.36		2498527.748	2525503.967	2476639.543
		135.105	16.36		1255360.386	867425.7289	845907.8586
		163.136	16.36		384507.4912	307868.2067	283303.831
		138.117	16.36		162327.4254	178477.109	178440.429
		134.097	16.36		160200.1175	131121.9428	131428.5034
		152.133	16.36		102173.5743	103708.158	100159.8296
		177.152	16.36		66995.50918	51237.0911	54408.73814
		528.883	16.36		43866.64212	46177.38298	51383.91641
		188.131	16.36		39130.68273	30490.48972	33850.35079
		121.088	16.37		1621863.18	1813074.712	1308594.591
		124.101	16.37		117589.3904	140886.9099	146982.3643
		234.116	16.37		183060.988	165319.194	163917.5045
		161.12	16.37		126100.3264	113909.2569	121563.8876
		175.136	16.37		58567.00632	74669.46945	84069.0002
		137.119	16.37		55501.56424	53728.91327	59381.243
		248.135	16.38		370994.9435	364489.8345	390865.099
		171.084	16.39		118522.8285	124599.619	142067.432
		262.145	16.39		217309.1136	205106.239	206379.8119
		306.144	16.39		197372.7694	161286.3603	188044.5425
		412.259	16.4		560781.0608	699803.5334	437625.1118
		139.061	16.4		165161.338	137905.883	85639.7405
		243.947	16.4		169765.0453	137821.7229	141251.0626
		492.263	16.4		250743.4313	290535.7302	323921.8071
		191.131	16.41		104236.0358	138320.6729	130498.2659
		177.115	16.41		85454.30235	82511.4355	84036.86629
		407.953	16.42		145227.1895	121112.4362	131107.9435
		489.956	16.42		138443.7435	96756.5395	132770.5553
		571.96	16.42		116961.8464	102805.1785	105383.8932
		434.972	16.42		64608.19191	37582.861	53268.22225
		103.985	16.43		509501.2029	423188.1238	418318.4458
		653.963	16.43		119524.6129	84073.44816	98127.58283
		516.975	16.43		70391.71888	59479.90456	59940.43015
		680.982	16.43		52993.30793	39436.18528	41480.81719
		267.992	16.44		4721966.974	3440242.451	3581530.969
		431.998	16.44		1671114.129	1412917.485	1515815.741
		349.995	16.44		1403513.979	1172392.555	1197918.908
		185.988	16.44		785225.8336	959625.6775	969369.6216
		335.979	16.44		129028.8738	70822.06061	63388.01727
		735.966	16.44		88050.57486	75384.22821	87268.358
		817.969	16.44		83804.05289	68898.94356	82953.4952
		514.001	16.45		1491375.85	1140052.862	1244540.45
		596.004	16.45		833856.5173	716459.4046	796078.0261
		678.007	16.45		613036.5685	497349.8573	570848.2608
		253.976	16.45		400077.4484	213917.0462	183742.2751
		760.01	16.45		395793.0615	356714.2571	421475.6527
		842.012	16.45		296821.5701	254968.1728	297142.12
		499.985	16.45		257776.906	137094.0111	112959.0657
		417.982	16.45		224415.2138	139042.9364	119114.3255
		581.988	16.45		181180.9978	94466.84667	82310.68681
		1848.033	16.45		180687.3524	150080.2971	196202.5653
		745.992	16.45		158924.438	91925.71098	79931.29168
		663.991	16.46		157025.4016	88578.63179	81550.83127
		827.996	16.46		144697.6897	71933.8099	63488.18385
		1006.019	16.46		129424.6002	112754.0149	137807.8055
		909.998	16.46		90805.84178	50588.6492	44282.47703
		611.978	16.5		126177.3805	120832.0005	142934.3309
		693.981	16.5		100903.1687	101349.089	130327.9341
		857.988	16.5		55750.33812	48902.6267	70301.61733
		447.972	16.51		242029.1804	248429.2461	297695.8873
		529.975	16.51		192540.9538	206597.4524	243977.1924
		775.984	16.51		73505.99272	70601.18955	88265.02592
		283.966	16.52		488479.2577	396987.3168	441592.3021
		428.236	16.52		306505.1145	281281.5971	352415.3298
		365.968	16.52		206487.727	204457.9911	224238.9815
		201.962	16.53		83369.3965	80754.878	93750.36274
		545.948	16.53		43453.85134	36750.04852	49809.99283
		525.956	16.55		62978.06389	48548.74189	54666.14003
		279.947	16.56		59075.25518	55192.90667	52097.65825
		361.951	16.57		74898.80074	60941.72519	67951.93984
		135.105	16.64			77370.42346	123433.4601
		135.104	16.64			91826.45627	123386.0652
		223.121	16.65		72413.61155	78635.35017	116555.6735
		117.079	16.65		69455.29106	47229.687	54224.56232
		182.094	16.65		120641.4018	101288.9682	118847.895
		343.977	16.71		112492.0935	112958.8961	109067.7846
		130.923	16.73		256805.7661	347247.7218	273171.6168
		123.017	16.73		65540.85822	47953.6203	49085.44464
		156.967	16.74		518640.075	577040.2555	900625.69
		261.974	16.74		233972.8906	250599.6065	244569.3419
		117.96	16.75		25007.43543	43629.13643	57570.59063
		179.971	16.76		216458.7335	120996.459	181322.4397
		359.95	16.76		191396.6418	207484.413	163178.992
		97.968	16.77		771583.1796	793695.0992	804450.289
		255.956	16.77		100174.8452	86122.50579	76622.64534
		277.946	16.78		274784.9152	406757.175	508121.7883
		435.935	16.78		48080.63883	64778.68767	74567.39531
		271.929	16.81		206312.7549	346712.2619	323941.6072
		289.903	16.81		77454.8255	110355.8284	119060.5389
		343.889	16.83		17743.46199	73778.91421	85061.76256
		285.906	16.85			46313.01304	53403.1435
		154.967	16.87		1617433.035	4661510.947	4735224.684
		131.951	16.87		586033.3819	791797.9618	702723.0423
		287.902	16.87		193543.0711	620487.5062	484495.5174
						193612418	136622676.3
